# Supplementary material for: Vitamin K2 Promotes Mitochondrial Structural and Functional Homeostasis to Ameliorate Alzheimer Pathology by Targeting the EGFR-Ras-ERK Signaling Axis
Source: Int J Mol Sci. 2026 Jun 24;27(13):5708. doi: 10.3390/ijms27135708 (PMC13361347; doi:10.3390/ijms27135708)
Supplement: Supplementary file 1 [file ijms-27-05708-s001.zip]

Archive with 1 entries (1 files):
- ijms-4321965-supplementary.pdf
